# Supplementary material for: Comparison of zwitterionic N-alkylaminomethanesulfonic acids to related compounds in the Good buffer series
Source: Beilstein J Org Chem. 2010 Apr 1;6:31. doi: 10.3762/bjoc.6.31 (PMC2874393; doi:10.3762/bjoc.6.31)
Supplement: File 2 — CIF file for MMS 1 [file Beilstein_J_Org_Chem-06-31-s002.cif]

data_CRYSTALS_cif
_publ_requested_journal          'Section E'
_publ_contact_author_name        'Robert D. Long'
_publ_contact_author_address    
; 
 Eastern New Mexico University
 Dept. of Physical Sciences
 Station 33 Roosevelt Hall
 Portales, NM 88130
;
_publ_contact_author_email       robert.long@enmu.edu

_publ_contact_author_phone       505-562-2496
_publ_contact_author_fax         505-562-2192
loop_
_publ_author_name
_publ_author_address
'Long, Robert D.'
; 
 Eastern New Mexico University
 Dept. of Physical Sciences
 Station 33 Roosevelt Hall
 Portales, NM 88130
;
_audit_creation_date             04-08-11
_audit_creation_method           CRYSTALS_ver_12.39

_oxford_structure_analysis_title 'Sodium Morpholinomethanesulfonate'
_chemical_name_systematic        'Sodium Morpholinomethanesulfonate'
_chemical_melting_point          'Not measured'

_cell_length_a                   11.0884(10)
_cell_length_b                   7.3529(9)
_cell_length_c                   10.3794(14)
_cell_angle_alpha                90
_cell_angle_beta                 105.071(10)
_cell_angle_gamma                90
_cell_volume                     817.14(17)
_cell_measurement_temperature    100.1500
_cell_measurement_reflns_used    5200
_cell_measurement_theta_min      6.79
_cell_measurement_theta_max      68.25

_symmetry_cell_setting           Monoclinic
_symmetry_space_group_name_H-M   'P 21/c'
_symmetry_space_group_name_Hall  '-P 2ybc '
loop_
_symmetry_equiv_pos_as_xyz
x,y,z
-x,-y,-z
-x,y+1/2,-z+1/2
x,-y+1/2,z+1/2

loop_
_atom_type_symbol
_atom_type_scat_dispersion_real
_atom_type_scat_dispersion_imag
_atom_type_scat_Cromer_Mann_a1
_atom_type_scat_Cromer_Mann_b1
_atom_type_scat_Cromer_Mann_a2
_atom_type_scat_Cromer_Mann_b2
_atom_type_scat_Cromer_Mann_a3
_atom_type_scat_Cromer_Mann_b3
_atom_type_scat_Cromer_Mann_a4
_atom_type_scat_Cromer_Mann_b4
_atom_type_scat_Cromer_Mann_c
_atom_type_scat_source
S 0.3331 0.5567 6.9053 1.4679 5.2034 22.2151 1.4379 0.2536 1.5863 56.1720
0.8669 'International Tables Vol C 4.2.6.8 and 6.1.1.4'
O 0.0492 0.0322 3.0485 13.2771 2.2868 5.7011 1.5463 0.3239 0.8670 32.9089
0.2508 'International Tables Vol C 4.2.6.8 and 6.1.1.4'
N 0.0311 0.0180 12.2126 0.0057 3.1322 9.8933 2.0125 28.9975 1.1663 0.5826
-11.5290 'International Tables Vol C 4.2.6.8 and 6.1.1.4'
C 0.0181 0.0091 2.3100 20.8439 1.0200 10.2075 1.5886 0.5687 0.8650 51.6512
0.2156 'International Tables Vol C 4.2.6.8 and 6.1.1.4'
H 0.0000 0.0000 0.4930 10.5109 0.3229 26.1257 0.1402 3.1424 0.0408 57.7998
0.0030 'International Tables Vol C 4.2.6.8 and 6.1.1.4'
Na 0.1353 0.1239 4.7626 3.2850 3.1736 8.8422 1.2674 0.3136 1.1128 129.4240
0.6760 'International Tables Vol C 4.2.6.8 and 6.1.1.4'


_cell_formula_units_Z            4

# Given Formula = C5 H10 N1 Na1 O4 S1 
# Dc =      1.65 Fooo =    424.00 Mu =     38.94 M =    203.19
# Found Formula = C5 H10 N1 Na1 O4 S1 
# Dc =      1.65 FOOO =    424.00 Mu =     38.94 M =    203.19

_chemical_formula_sum            'C5 H10 N1 Na1 O4 S1'
_chemical_formula_moiety         'C5 H10 N1 Na1 O4 S1'
_chemical_compound_source        'Synthesized by Author'
_chemical_formula_weight         203.19

_exptl_crystal_description       prism
_exptl_crystal_colour            colorless
_exptl_crystal_size_min          0.06
_exptl_crystal_size_mid          0.13
_exptl_crystal_size_max          0.42

_exptl_crystal_density_diffrn    1.652
_exptl_crystal_density_meas      'not measured'
# Non-dispersive F(000): 
_exptl_crystal_F_000             424
_exptl_absorpt_coefficient_mu    3.894

# Sheldrick geometric approximatio 0.60 0.19 
_exptl_absorpt_correction_type   Multi-scan
_exptl_absorpt_correction_T_max  1.0000
_exptl_absorpt_correction_T_min  0.2761

_diffrn_ambient_temperature      100.
_diffrn_source_power             1.5000
_diffrn_source_voltage           50.0000
_diffrn_source_current           30.0000
_diffrn_radiation_source         'Sealed Tube'
_diffrn_radiation_detector       'Rigaku curved image plate'
_diffrn_measurement_device       
;
RAXIS RAPID
;
_diffrn_measurement_device_type  'Rigaku Rapid'
_diffrn_radiation_monochromator  graphite
_diffrn_radiation_type           'Cu K\a'
_diffrn_radiation_wavelength     1.54180
_diffrn_measurement_method       \w/2\q
_diffrn_detector_area_resol_mean 10.0000
_diffrn_reflns_number            5927

_diffrn_reflns_av_R_equivalents  0.0406
_diffrn_reflns_av_sigmaI/detI    0.0806
_diffrn_reflns_reduction_process 'Lp corrections applied'
_diffrn_measurement_details      
;
scan:
		 Number of images: 30
		            Slice: 20.0000 - 170.0000
		      Image width: 5.0000
		         Exp time: 60.0000
		    Rotation axis: Omega
		            Omega: 0.0000
		              Chi: 0.0000
		              Phi: 0.0000
		              XTD: 127.4000
		           2theta: -0.0404
scan:
		 Number of images: 42
		            Slice: 20.0000 - 230.0000
		      Image width: 5.0000
		         Exp time: 60.0000
		    Rotation axis: Omega
		            Omega: 0.0000
		              Chi: 54.0000
		              Phi: 180.0000
		              XTD: 127.4000
		           2theta: -0.0404
scan:
		 Number of images: 41
		            Slice: 20.0000 - 225.0000
		      Image width: 5.0000
		         Exp time: 60.0000
		    Rotation axis: Omega
		            Omega: 0.0000
		              Chi: 54.0000
		              Phi: 0.0000
		              XTD: 127.4000
		           2theta: -0.0404

;
_diffrn_measurement_device_details 
;
Crystal Goniometer
;
_diffrn_orient_matrix_UB_11      0.0244
_diffrn_orient_matrix_UB_12      0.0189
_diffrn_orient_matrix_UB_13      0.0881
_diffrn_orient_matrix_UB_21      0.0395
_diffrn_orient_matrix_UB_22      -0.1290
_diffrn_orient_matrix_UB_23      0.0167
_diffrn_orient_matrix_UB_31      0.0954
_diffrn_orient_matrix_UB_32      0.0285
_diffrn_orient_matrix_UB_33      -0.0053
_diffrn_orient_matrix_type       d*Trek


_computing_data_collection       'CrystalClear (Rigaku Corp., 2000)'
_computing_cell_refinement       'CrystalClear (Rigaku Corp., 2000)'
_computing_data_reduction        'CrystalClear (Rigaku Corp., 2000)'
_computing_structure_solution    'SHELXS 86 (Sheldrick, 1986)'
_computing_structure_refinement  'CRYSTALS (Betteridge et al 2003)'
_computing_publication_material  'CRYSTALS (Betteridge et al 2003)'
_computing_molecular_graphics    'CAMERON (Watkin et al 1996)'

_reflns_number_total             1403
# Number of reflections with Friedels Law is 1403 
# Number of reflections without Friedels Law is 0 
# Theoretical number of reflections is about 1496 

_diffrn_reflns_theta_min         7.307
_diffrn_reflns_theta_max         68.223
_diffrn_measured_fraction_theta_max 0.938

_diffrn_reflns_theta_full        43.663
_diffrn_measured_fraction_theta_full 0.995

_diffrn_reflns_limit_h_min       -13
_diffrn_reflns_limit_h_max       13
_diffrn_reflns_limit_k_min       -7
_diffrn_reflns_limit_k_max       8
_diffrn_reflns_limit_l_min       -12
_diffrn_reflns_limit_l_max       11
_reflns_limit_h_min              -13
_reflns_limit_h_max              12
_reflns_limit_k_min              0
_reflns_limit_k_max              8
_reflns_limit_l_min              0
_reflns_limit_l_max              12

_oxford_diffrn_Wilson_B_factor   0.00
_oxford_diffrn_Wilson_scale      0.00

_atom_sites_solution_primary     direct #heavy,direct,difmap,geom
# _atom_sites_solution_secondary  difmap
_atom_sites_solution_hydrogens   geom

_refine_diff_density_min         -0.38
_refine_diff_density_max         0.22


_refine_ls_number_reflns         1097
_refine_ls_number_restraints     0
_refine_ls_number_parameters     139

#_refine_ls_R_factor_ref 0.0266 
_refine_ls_wR_factor_ref         0.0303
_refine_ls_goodness_of_fit_ref   1.0282

#_reflns_number_all 1397 
_refine_ls_R_factor_all          0.0318
_refine_ls_wR_factor_all         0.0344

# The I/u(I) cutoff below was used for refinement as 
# well as the _gt R-factors:
_reflns_threshold_expression     I>3.00u(I)
_reflns_number_gt                1097
_refine_ls_R_factor_gt           0.0266
_refine_ls_wR_factor_gt          0.0303

_refine_ls_shift/su_max          0.000520

# choose from: rm (reference molecule of known chirality), 
# ad (anomolous dispersion - Flack), rmad (rm and ad), 
# syn (from synthesis), unk (unknown) or . (not applicable). 
_chemical_absolute_configuration .


_refine_ls_structure_factor_coef F
_refine_ls_matrix_type           full
_refine_ls_hydrogen_treatment    refxyz # none, undef, noref, refall,
# refxyz, refU, constr or mixed
_refine_ls_weighting_scheme      calc
_refine_ls_weighting_details     
;
 Method, part 1, Chebychev polynomial, (Watkin, 1994, Prince, 1982) 
 [weight] = 1.0/[A~0~*T~0~(x)+A~1~*T~1~(x) ... +A~n-1~]*T~n-1~(x)] 
 where A~i~ are the Chebychev coefficients listed below and x= Fcalc/Fmax 
 Method = Robust Weighting (Prince, 1982) 
 W = [weight] * [1-(deltaF/6*sigmaF)^2^]^2^ 
 A~i~ are: 
 1.77 0.366 0.715 
;


# Check this file using the IUCr facility at: 
# http://journals.iucr.org/services/cif/checking/checkfull.html 

# The content below is held in the file 'script/refcif.dat'. This is a text 
# file which you may edit to reflect local conditions. 
# Items which need looking at are represented by a '?'. 
# Items for which there are choices are prefixed with 'choose from'. 

# start Validation Reply Form
_vrf_PLAT027_CRYSTALS_cif
;
PROBLEM: _diffrn_reflns_theta_full (too) Low ............      43.66 Deg.  
RESPONSE: 'Crystal structure was obtained at UCSD during a workshop - 
X-ray Crystallography for Organic Chemists - Aug 2004.  Instrument used 
was a Rigaku demo instrument and time available for data collection 
was limited.  Additional factors were that this material is difficult to 
recrystallize and only a small, somewhat irregular, crystal was available 
for study.  Structure is interesting due to possible intermolecular weak 
H-bond from morpholine ring O-C-H to adjacent morpholine O.'
;
_vrf_PLAT222_CRYSTALS_cif
;
PROBLEM: Large Non-Solvent    H     Ueq(max)/Ueq(min) ...       5.63 Ratio 
RESPONSE: ...
;
# end Validation Reply Form


_publ_contact_letter             
; 
 Please consider this CIF submission for 
 publication as a Short Format Paper in Acta 
 Crystallographica E. 
;

_publ_section_title              # Title of paper 
; Crystal Stucture of Sodium Morpholinomethanesulfonate 
;
loop_
_publ_author_footnote
; 
 ' ' # Footnote for author 1 
;

_publ_section_abstract           # Text of the abstract 
; ? 
;
_publ_section_comment            # Text of the paper 
; ? 
;
_publ_section_acknowledgements   # Acknowledgments 
; ? 
;
_publ_section_figure_captions    # Captions to figures 
; ? 
;

_publ_section_exptl_refinement   # see also _refine_ls_hydrogen 
; H atoms placed geometrically after each cycle 
;

_publ_section_exptl_prep         
; ? 
;


# PROCESSING SUMMARY (IUCr Office Use Only): 
_journal_date_recd_electronic    ?
_journal_date_to_coeditor        ?
_journal_date_from_coeditor      ?
_journal_date_accepted           ?
_journal_date_printers_first     ?
_journal_date_printers_final     ?
_journal_date_proofs_out         ?
_journal_date_proofs_in          ?
_journal_coeditor_name           ?
_journal_coeditor_code           ?
_journal_coeditor_notes          ?
_journal_techeditor_code         ?
_journal_techeditor_notes        ?
_journal_coden_ASTM              ?
_journal_name_full               ?
_journal_year                    ?
_journal_volume                  ?
_journal_issue                   ?
_journal_page_first              ?
_journal_page_last               ?
_journal_suppl_publ_number       ?
_journal_suppl_publ_pages        ?

# End of 'script/refcif.dat' 


# Insert your own references if required - in alphabetical order 
_publ_section_references         
; 
User-defined data collection reference 
 
User defined data reduction 
 
User defined cell refinement 
 
Betteridge, P.W., Carruthers, J.R., Cooper, R.I., 
Prout, K., Watkin, D.J. (2003). J. Appl. Cryst. 36, 1487. 
 
Prince, E. 
Mathematical Techniques in Crystallography 
and Materials Science 
Springer-Verlag, New York, 1982. 
 
Sheldrick, G.M. (1986). SHELXS86. Program for the solution of 
crystal structures. Univ. of Gottingen, Federal Republic of Germany. 
 
Watkin D.J. (1994), 
Acta Cryst, A50, 411-437 
 
Watkin, D.J., Prout, C.K. & Pearce, L.J. (1996) CAMERON, Chemical 
Crystallography Laboratory, OXFORD, UK. 
;

# Uequiv = arithmetic mean of Ui i.e. Ueqiv = (U1+U2+U3)/3

# Replace last . with number of unfound hydrogen atoms attached to an atom.

# ..._refinement_flags_... 
# . no refinement constraints           S special position constraint on site
# G rigid group refinement of site      R riding atom
# D distance or angle restraint on site T thermal displacement constraints
# U Uiso or Uij restraint (rigid bond)  P partial occupancy constraint


loop_
_atom_site_label
_atom_site_type_symbol
_atom_site_fract_x
_atom_site_fract_y
_atom_site_fract_z
_atom_site_U_iso_or_equiv
_atom_site_occupancy
_atom_site_adp_type
_atom_site_refinement_flags_posn
_atom_site_refinement_flags_adp
_atom_site_refinement_flags_occupancy
_atom_site_disorder_assembly
_atom_site_disorder_group
_atom_site_attached_hydrogens
S1 S 0.09488(4) 0.25305(6) 0.50132(4) 0.0069 1.0000 Uani . . . . . .
Na1 Na -0.02211(7) 0.46129(10) 0.25352(7) 0.0097 1.0000 Uani . . . . . .
O1 O -0.01011(12) 0.18577(19) 0.39430(13) 0.0087 1.0000 Uani . . . . . .
O2 O 0.06286(13) 0.27398(19) 0.62850(13) 0.0114 1.0000 Uani . . . . . .
O3 O 0.14870(12) 0.41550(18) 0.45899(14) 0.0114 1.0000 Uani . . . . . .
O4 O 0.42365(13) -0.1651(2) 0.30473(15) 0.0162 1.0000 Uani . . . . . .
N1 N 0.23896(14) -0.0049(2) 0.41967(16) 0.0077 1.0000 Uani . . . . . .
C1 C 0.21055(17) 0.0775(3) 0.53655(19) 0.0084 1.0000 Uani . . . . . .
C2 C 0.29357(19) -0.1864(3) 0.4601(2) 0.0116 1.0000 Uani . . . . . .
C3 C 0.3336(2) -0.2736(3) 0.3461(2) 0.0167 1.0000 Uani . . . . . .
C4 C 0.33049(18) 0.1066(3) 0.3727(2) 0.0113 1.0000 Uani . . . . . .
C5 C 0.37054(19) 0.0093(3) 0.2621(2) 0.0140 1.0000 Uani . . . . . .
H1 H 0.176(2) -0.019(3) 0.580(2) 0.0124 1.0000 Uiso . . . . . .
H2 H 0.286(2) 0.130(3) 0.599(2) 0.0160 1.0000 Uiso . . . . . .
H3 H 0.292(2) 0.222(3) 0.340(2) 0.0071 1.0000 Uiso . . . . . .
H4 H 0.406(2) 0.131(3) 0.448(2) 0.0056 1.0000 Uiso . . . . . .
H5 H 0.433(2) 0.078(3) 0.236(2) 0.0162 1.0000 Uiso . . . . . .
H6 H 0.370(2) -0.390(4) 0.373(2) 0.0147 1.0000 Uiso . . . . . .
H7 H 0.365(2) -0.177(3) 0.540(2) 0.0099 1.0000 Uiso . . . . . .
H8 H 0.299(2) -0.008(3) 0.186(2) 0.0134 1.0000 Uiso . . . . . .
H9 H 0.258(2) -0.295(3) 0.268(3) 0.0197 1.0000 Uiso . . . . . .
H10 H 0.232(2) -0.256(3) 0.483(2) 0.0035 1.0000 Uiso . . . . . .
loop_
_atom_site_aniso_label
_atom_site_aniso_U_11
_atom_site_aniso_U_22
_atom_site_aniso_U_33
_atom_site_aniso_U_23
_atom_site_aniso_U_13
_atom_site_aniso_U_12
S1 0.0091(2) 0.0064(3) 0.0054(2) -0.00024(18) 0.00215(17) 0.00065(17)
Na1 0.0116(4) 0.0098(4) 0.0078(4) 0.0018(3) 0.0026(3) 0.0012(3)
O1 0.0084(6) 0.0096(7) 0.0075(7) -0.0002(5) 0.0011(5) 0.0005(5)
O2 0.0172(7) 0.0118(8) 0.0067(7) -0.0011(5) 0.0057(6) 0.0029(6)
O3 0.0137(6) 0.0075(7) 0.0126(8) 0.0011(5) 0.0028(6) -0.0016(6)
O4 0.0146(7) 0.0186(8) 0.0176(8) 0.0005(6) 0.0077(6) 0.0062(6)
N1 0.0087(7) 0.0076(9) 0.0082(8) 0.0004(6) 0.0044(6) 0.0005(6)
C1 0.0097(9) 0.0095(11) 0.0065(10) 0.0003(7) 0.0029(8) 0.0017(7)
C2 0.0132(10) 0.0092(11) 0.0131(11) 0.0016(8) 0.0050(8) 0.0020(8)
C3 0.0197(10) 0.0120(12) 0.0200(12) -0.0018(9) 0.0081(9) 0.0024(9)
C4 0.0100(9) 0.0127(11) 0.0122(11) 0.0014(8) 0.0048(8) -0.0016(9)
C5 0.0122(9) 0.0175(12) 0.0141(11) 0.0030(9) 0.0066(9) 0.0032(9)

_refine_ls_extinction_method     None
_oxford_refine_ls_scale          2.123(5)
loop_
_geom_bond_atom_site_label_1
_geom_bond_site_symmetry_1
_geom_bond_atom_site_label_2
_geom_bond_site_symmetry_2
_geom_bond_distance
_geom_bond_publ_flag
S1 . O1 . 1.4702(14) yes
S1 . O2 . 1.4616(14) yes
S1 . O3 . 1.4534(14) yes
S1 . C1 . 1.789(2) yes
O4 . C3 . 1.429(3) yes
O4 . C5 . 1.432(3) yes
N1 . C1 . 1.462(2) yes
N1 . C2 . 1.480(3) yes
N1 . C4 . 1.483(2) yes
C1 . H1 . 0.97(2) no
C1 . H2 . 0.99(2) no
C2 . C3 . 1.511(3) yes
C2 . H7 . 0.99(2) no
C2 . H10 . 0.94(2) no
C3 . H6 . 0.96(3) no
C3 . H9 . 1.01(3) no
C4 . C5 . 1.514(3) yes
C4 . H3 . 0.97(2) no
C4 . H4 . 1.00(2) no
C5 . H5 . 0.95(2) no
C5 . H8 . 0.97(2) no
loop_
_geom_angle_atom_site_label_1
_geom_angle_site_symmetry_1
_geom_angle_atom_site_label_2
_geom_angle_site_symmetry_2
_geom_angle_atom_site_label_3
_geom_angle_site_symmetry_3
_geom_angle
_geom_angle_publ_flag
O1 . S1 . O2 . 112.78(8) yes
O1 . S1 . O3 . 110.78(8) yes
O2 . S1 . O3 . 113.69(8) yes
O1 . S1 . C1 . 107.24(9) yes
O2 . S1 . C1 . 102.77(9) yes
O3 . S1 . C1 . 109.02(9) yes
C3 . O4 . C5 . 109.25(15) yes
C1 . N1 . C2 . 107.40(15) yes
C1 . N1 . C4 . 110.94(16) yes
C2 . N1 . C4 . 109.11(15) yes
N1 . C1 . S1 . 115.29(14) yes
N1 . C1 . H1 . 106.3(14) no
S1 . C1 . H1 . 106.0(13) no
N1 . C1 . H2 . 112.2(14) no
S1 . C1 . H2 . 106.9(14) no
H1 . C1 . H2 . 110.0(19) no
N1 . C2 . C3 . 110.04(17) yes
N1 . C2 . H7 . 110.6(13) no
C3 . C2 . H7 . 110.7(13) no
N1 . C2 . H10 . 107.1(13) no
C3 . C2 . H10 . 110.7(13) no
H7 . C2 . H10 . 107.7(18) no
C2 . C3 . O4 . 111.63(18) yes
C2 . C3 . H6 . 109.7(15) no
O4 . C3 . H6 . 108.1(14) no
C2 . C3 . H9 . 109.9(14) no
O4 . C3 . H9 . 110.2(14) no
H6 . C3 . H9 . 107.2(20) no
N1 . C4 . C5 . 110.43(17) yes
N1 . C4 . H3 . 109.1(13) no
C5 . C4 . H3 . 109.5(13) no
N1 . C4 . H4 . 110.4(12) no
C5 . C4 . H4 . 108.9(12) no
H3 . C4 . H4 . 108.5(18) no
C4 . C5 . O4 . 111.53(17) yes
C4 . C5 . H5 . 110.1(15) no
O4 . C5 . H5 . 106.9(15) no
C4 . C5 . H8 . 110.1(13) no
O4 . C5 . H8 . 108.3(14) no
H5 . C5 . H8 . 109.9(19) no
