# Supplementary material for: Comparison of zwitterionic N-alkylaminomethanesulfonic acids to related compounds in the Good buffer series
Source: Beilstein J Org Chem. 2010 Apr 1;6:31. doi: 10.3762/bjoc.6.31 (PMC2874393; doi:10.3762/bjoc.6.31)
Supplement: File 3 — CIF file for HEPMS 2 [file Beilstein_J_Org_Chem-06-31-s003.cif]

 
data_hepms 
 
_audit_creation_method            SHELXL-97 
_chemical_name_systematic 
; 
 "N-(2-Hydroxyethyl)piperazine-N'-methanesulfonic acid"
; 
_chemical_name_common             HEPMS
_chemical_melting_point           185
_chemical_formula_moiety          'C7 H16 N2 O4 S' 
_chemical_formula_sum 
 'C7 H16 N2 O4 S' 
_chemical_formula_weight          224.28 
 
loop_ 
 _atom_type_symbol 
 _atom_type_description 
 _atom_type_scat_dispersion_real 
 _atom_type_scat_dispersion_imag 
 _atom_type_scat_source 
 'C'  'C'   0.0033   0.0016 
 'International Tables Vol C Tables 4.2.6.8 and 6.1.1.4' 
 'H'  'H'   0.0000   0.0000 
 'International Tables Vol C Tables 4.2.6.8 and 6.1.1.4' 
 'O'  'O'   0.0106   0.0060 
 'International Tables Vol C Tables 4.2.6.8 and 6.1.1.4' 
 'S'  'S'   0.1246   0.1234 
 'International Tables Vol C Tables 4.2.6.8 and 6.1.1.4' 
 'N'  'N'   0.0061   0.0033 
 'International Tables Vol C Tables 4.2.6.8 and 6.1.1.4' 
 
_symmetry_cell_setting            Triclinic 
_symmetry_space_group_name_H-M    'P -1' 
 
loop_ 
 _symmetry_equiv_pos_as_xyz 
 'x, y, z' 
 '-x, -y, -z' 
 
_cell_length_a                    5.7353(5) 
_cell_length_b                    8.6076(7) 
_cell_length_c                    10.9633(9) 
_cell_angle_alpha                 75.0500(10) 
_cell_angle_beta                  74.9590(10) 
_cell_angle_gamma                 79.4910(10) 
_cell_volume                      501.11(7) 
_cell_formula_units_Z             2 
_cell_measurement_temperature     298(2) 
_cell_measurement_reflns_used     ? 
_cell_measurement_theta_min       ? 
_cell_measurement_theta_max       ? 
 
_exptl_crystal_description        ? 
_exptl_crystal_colour             ? 
_exptl_crystal_size_max           0.30 
_exptl_crystal_size_mid           0.10 
_exptl_crystal_size_min           0.05 
_exptl_crystal_density_meas       ? 
_exptl_crystal_density_diffrn     1.486 
_exptl_crystal_density_method     'not measured' 
_exptl_crystal_F_000              240 
_exptl_absorpt_coefficient_mu     0.316 
_exptl_absorpt_correction_type    Multi-scan 
_exptl_absorpt_correction_T_min   0.9112 
_exptl_absorpt_correction_T_max   0.9844 
_exptl_absorpt_process_details    ? 
 
_exptl_special_details 
; 
 ? 
; 
 
_diffrn_ambient_temperature       298(2) 
_diffrn_radiation_wavelength      0.71073 
_diffrn_radiation_type            MoK\a 
_diffrn_radiation_source          'fine-focus sealed tube' 
_diffrn_radiation_monochromator   graphite 
_diffrn_measurement_device_type   ? 
_diffrn_measurement_method        ? 
_diffrn_detector_area_resol_mean  ? 
_diffrn_standards_number          ? 
_diffrn_standards_interval_count  ? 
_diffrn_standards_interval_time   ? 
_diffrn_standards_decay_%         ? 
_diffrn_reflns_number             5387 
_diffrn_reflns_av_R_equivalents   0.0153 
_diffrn_reflns_av_sigmaI/netI     0.0207 
_diffrn_reflns_limit_h_min        -7 
_diffrn_reflns_limit_h_max        7 
_diffrn_reflns_limit_k_min        -11 
_diffrn_reflns_limit_k_max        11 
_diffrn_reflns_limit_l_min        -14 
_diffrn_reflns_limit_l_max        14 
_diffrn_reflns_theta_min          2.47 
_diffrn_reflns_theta_max          28.99 
_reflns_number_total              2618 
_reflns_number_gt                 2311 
_reflns_threshold_expression      >2sigma(I) 
 
_computing_data_collection        ? 
_computing_cell_refinement        ? 
_computing_data_reduction         ? 
_computing_structure_solution     'SHELXS-97 (Sheldrick, 1990)' 
_computing_structure_refinement   'SHELXL-97 (Sheldrick, 1997)' 
_computing_molecular_graphics     ? 
_computing_publication_material   ? 
 
_refine_special_details 
; 
 Refinement of F^2^ against ALL reflections.  The weighted R-factor wR and 
 goodness of fit S are based on F^2^, conventional R-factors R are based 
 on F, with F set to zero for negative F^2^. The threshold expression of 
 F^2^ > 2sigma(F^2^) is used only for calculating R-factors(gt) etc. and is 
 not relevant to the choice of reflections for refinement.  R-factors based 
 on F^2^ are statistically about twice as large as those based on F, and R- 
 factors based on ALL data will be even larger. 
; 
 
_refine_ls_structure_factor_coef  Fsqd  
_refine_ls_matrix_type            full 
_refine_ls_weighting_scheme       calc  
_refine_ls_weighting_details 
 'calc w=1/[\s^2^(Fo^2^)+(0.0365P)^2^+0.1960P] where P=(Fo^2^+2Fc^2^)/3' 
_atom_sites_solution_primary      direct 
_atom_sites_solution_secondary    difmap 
_atom_sites_solution_hydrogens    geom 
_refine_ls_hydrogen_treatment     mixed 
_refine_ls_extinction_method      none 
_refine_ls_extinction_coef        ? 
_refine_ls_number_reflns          2618 
_refine_ls_number_parameters      191 
_refine_ls_number_restraints      0 
_refine_ls_R_factor_all           0.0380 
_refine_ls_R_factor_gt            0.0325 
_refine_ls_wR_factor_ref          0.0815 
_refine_ls_wR_factor_gt           0.0780 
_refine_ls_goodness_of_fit_ref    1.002 
_refine_ls_restrained_S_all       1.002 
_refine_ls_shift/su_max           0.000 
_refine_ls_shift/su_mean          0.000 
 
loop_ 
 _atom_site_label 
 _atom_site_type_symbol 
 _atom_site_fract_x 
 _atom_site_fract_y 
 _atom_site_fract_z 
 _atom_site_U_iso_or_equiv 
 _atom_site_adp_type 
 _atom_site_occupancy 
 _atom_site_symmetry_multiplicity 
 _atom_site_calc_flag 
 _atom_site_refinement_flags 
 _atom_site_disorder_assembly 
 _atom_site_disorder_group 
S1 S 0.32148(5) 0.20640(4) 0.69678(3) 0.02844(10) Uani 1 1 d . . . 
O1 O 0.2355(2) 0.27414(16) 0.81157(11) 0.0519(3) Uani 1 1 d . . . 
O2 O 0.2580(2) 0.04335(13) 0.71809(12) 0.0473(3) Uani 1 1 d . . . 
O3 O 0.57784(17) 0.21561(14) 0.64200(10) 0.0408(2) Uani 1 1 d . . . 
O4 O 0.8133(3) 0.32607(18) -0.01593(14) 0.0587(4) Uani 1 1 d . . . 
H1O H 0.934(4) 0.311(3) -0.060(2) 0.064(7) Uiso 1 1 d . . . 
C1 C 0.1523(2) 0.33489(16) 0.58218(13) 0.0292(3) Uani 1 1 d . . . 
H1B H 0.170(3) 0.445(2) 0.5818(16) 0.037(4) Uiso 1 1 d . . . 
H1A H -0.013(3) 0.3174(19) 0.6200(16) 0.034(4) Uiso 1 1 d . . . 
C2 C 0.4556(3) 0.35085(19) 0.37622(13) 0.0336(3) Uani 1 1 d . . . 
H2B H 0.486(3) 0.447(2) 0.3863(17) 0.045(5) Uiso 1 1 d . . . 
H2A H 0.577(3) 0.265(2) 0.4018(17) 0.043(5) Uiso 1 1 d . . . 
C3 C 0.4684(3) 0.37130(18) 0.23378(13) 0.0360(3) Uani 1 1 d . . . 
H3B H 0.619(4) 0.394(2) 0.1841(18) 0.045(5) Uiso 1 1 d . . . 
H3A H 0.350(3) 0.459(2) 0.2060(18) 0.045(5) Uiso 1 1 d . . . 
C4 C 0.1661(2) 0.18180(19) 0.29090(13) 0.0338(3) Uani 1 1 d . . . 
H4B H 0.138(4) 0.083(2) 0.2752(18) 0.049(5) Uiso 1 1 d . . . 
H4A H 0.054(3) 0.271(2) 0.2628(17) 0.044(5) Uiso 1 1 d . . . 
C5 C 0.1594(2) 0.16550(16) 0.43228(13) 0.0290(3) Uani 1 1 d . . . 
H5B H 0.270(3) 0.0713(19) 0.4596(15) 0.031(4) Uiso 1 1 d . . . 
H5A H -0.002(3) 0.147(2) 0.4829(16) 0.037(4) Uiso 1 1 d . . . 
C6 C 0.4221(3) 0.2347(2) 0.06747(13) 0.0398(3) Uani 1 1 d . . . 
H6B H 0.350(3) 0.341(2) 0.0361(17) 0.044(5) Uiso 1 1 d . . . 
H6A H 0.324(3) 0.158(2) 0.0675(18) 0.047(5) Uiso 1 1 d . . . 
C7 C 0.6758(3) 0.2024(2) -0.01026(15) 0.0457(4) Uani 1 1 d . . . 
H7B H 0.751(4) 0.100(3) 0.027(2) 0.059(6) Uiso 1 1 d . . . 
H7A H 0.656(4) 0.203(2) -0.092(2) 0.055(5) Uiso 1 1 d . . . 
N1 N 0.21577(19) 0.31417(12) 0.45137(10) 0.0271(2) Uani 1 1 d . . . 
N2 N 0.4100(2) 0.22071(14) 0.20897(10) 0.0287(2) Uani 1 1 d . . . 
H1N H 0.516(3) 0.141(2) 0.2313(16) 0.037(4) Uiso 1 1 d . . . 
 
loop_ 
 _atom_site_aniso_label 
 _atom_site_aniso_U_11 
 _atom_site_aniso_U_22 
 _atom_site_aniso_U_33 
 _atom_site_aniso_U_23 
 _atom_site_aniso_U_13 
 _atom_site_aniso_U_12 
S1 0.02462(16) 0.03328(18) 0.02647(15) -0.00637(11) -0.00607(11) -0.00103(11) 
O1 0.0443(6) 0.0797(9) 0.0344(5) -0.0263(6) -0.0069(5) 0.0026(6) 
O2 0.0495(6) 0.0335(6) 0.0588(7) 0.0068(5) -0.0269(5) -0.0079(5) 
O3 0.0247(5) 0.0535(6) 0.0422(6) -0.0104(5) -0.0062(4) -0.0023(4) 
O4 0.0425(7) 0.0755(10) 0.0557(8) -0.0272(7) 0.0076(6) -0.0104(6) 
C1 0.0275(6) 0.0266(6) 0.0327(6) -0.0086(5) -0.0081(5) 0.0040(5) 
C2 0.0366(7) 0.0368(7) 0.0299(6) -0.0056(5) -0.0050(5) -0.0173(6) 
C3 0.0442(8) 0.0337(7) 0.0296(6) -0.0003(5) -0.0063(6) -0.0164(6) 
C4 0.0296(6) 0.0400(8) 0.0354(7) -0.0090(6) -0.0091(5) -0.0097(5) 
C5 0.0283(6) 0.0270(6) 0.0316(6) -0.0049(5) -0.0045(5) -0.0087(5) 
C6 0.0435(8) 0.0510(9) 0.0274(6) -0.0066(6) -0.0131(6) -0.0076(7) 
C7 0.0522(9) 0.0522(10) 0.0304(7) -0.0118(6) -0.0073(6) 0.0002(7) 
N1 0.0286(5) 0.0231(5) 0.0293(5) -0.0045(4) -0.0070(4) -0.0032(4) 
N2 0.0292(5) 0.0307(6) 0.0264(5) -0.0034(4) -0.0092(4) -0.0039(4) 
 
_geom_special_details 
; 
 All esds (except the esd in the dihedral angle between two l.s. planes) 
 are estimated using the full covariance matrix.  The cell esds are taken 
 into account individually in the estimation of esds in distances, angles 
 and torsion angles; correlations between esds in cell parameters are only 
 used when they are defined by crystal symmetry.  An approximate (isotropic) 
 treatment of cell esds is used for estimating esds involving l.s. planes. 
; 
 
loop_ 
 _geom_bond_atom_site_label_1 
 _geom_bond_atom_site_label_2 
 _geom_bond_distance 
 _geom_bond_site_symmetry_2 
 _geom_bond_publ_flag 
S1 O3 1.4451(10) . ? 
S1 O1 1.4555(11) . ? 
S1 O2 1.4595(11) . ? 
S1 C1 1.8077(13) . ? 
O4 C7 1.416(2) . ? 
C1 N1 1.4347(16) . ? 
C2 N1 1.4516(17) . ? 
C2 C3 1.5095(19) . ? 
C3 N2 1.5015(18) . ? 
C4 N2 1.4962(17) . ? 
C4 C5 1.5108(19) . ? 
C5 N1 1.4526(16) . ? 
C6 C7 1.500(2) . ? 
C6 N2 1.5088(17) . ? 
 
loop_ 
 _geom_angle_atom_site_label_1 
 _geom_angle_atom_site_label_2 
 _geom_angle_atom_site_label_3 
 _geom_angle 
 _geom_angle_site_symmetry_1 
 _geom_angle_site_symmetry_3 
 _geom_angle_publ_flag 
O3 S1 O1 112.15(7) . . ? 
O3 S1 O2 112.30(7) . . ? 
O1 S1 O2 112.90(8) . . ? 
O3 S1 C1 108.45(6) . . ? 
O1 S1 C1 104.23(7) . . ? 
O2 S1 C1 106.20(6) . . ? 
N1 C1 S1 118.75(9) . . ? 
N1 C2 C3 110.11(11) . . ? 
N2 C3 C2 110.25(11) . . ? 
N2 C4 C5 110.54(10) . . ? 
N1 C5 C4 109.91(11) . . ? 
C7 C6 N2 113.48(12) . . ? 
O4 C7 C6 109.80(14) . . ? 
C1 N1 C2 116.63(10) . . ? 
C1 N1 C5 116.20(10) . . ? 
C2 N1 C5 111.32(11) . . ? 
C4 N2 C3 109.60(11) . . ? 
C4 N2 C6 111.43(10) . . ? 
C3 N2 C6 112.29(11) . . ? 
 
_diffrn_measured_fraction_theta_max    0.985 
_diffrn_reflns_theta_full              28.99 
_diffrn_measured_fraction_theta_full   0.985 
_refine_diff_density_max    0.344 
_refine_diff_density_min   -0.334 
_refine_diff_density_rms    0.045 
